# Supplementary material for: Ancylostomatidae in wild canids and felids from Romania: new host associations and haplotype diversity
Source: Parasit Vectors. 2026 Feb 4;19:103. doi: 10.1186/s13071-025-07219-7 (PMC12958622; doi:10.1186/s13071-025-07219-7)
Supplement: Supplementary file 1 — Supplementary material 1. Dataset 1. Collected samples dataset. Each collected sample is characterized by a set of specific attributes: Code (a unique identifier assigned to each sample), Host (the animal species from which the sample was collected), Date of collection (the date when the sample was collected), Date of examination (the date when the necropsy examination was done), Sex (sex of the host species), Age (the category of animal; e.g., juvenile, adult), Locality (the geographical location where the animal was found or collected), Latitude and Longitude (the exact geographical coordinates of the collection site), Digestive hookworms (refers to the presence or absence of the hookworms). [file 13071_2025_7219_MOESM1_ESM.xlsx]

## Sheet: Sampleset
Code	Host	Date of collection	Date of examination	Sex	Age	Locality	Digestive hookworms
CJ002550	Canis lupus	2014-01-13	2014-01-14	M	Adult	Reghin, MS	negative
CJ002551	Canis lupus	2014-01-13	2014-01-14	M	Adult	Reghin, MS	negative
CJ002552	Canis lupus	2014-01-13	2014-01-14	M	Adult	Reghin, MS	negative
CJ002553	Canis lupus	2014-01-13	2014-01-14	M	Adult	Reghin, MS	negative
CJ002554	Canis lupus	2014-01-13	2014-01-14	M	Adult	n/a	negative
CJ004516	Canis lupus	2015-11-07	2015-11-08	F	Adult	Cugir, AB	positive
CJ004646	Canis lupus	2015-11-15	2015-11-24	M	Adult	Pianu de sus, AB	negative
CJ004647	Canis lupus	2015-11-22	2015-11-25	M	Adult	Pianu de sus, AB	negative
CJ004648	Canis lupus	2015-11-22	2015-11-25	M	Adult	Pianu de sus, AB	negative
CJ004649	Canis lupus	2015-11-22	2015-11-25	M	Adult	Pianu de sus, AB	negative
CJ004709	Canis lupus	2015-12-16	2015-12-17	F	Adult	Negrilesti, BN	negative
CJ004711	Canis lupus	2015-12-29	2016-01-05	F	Adult	Toplița, MS	negative
CJ006959	Canis lupus	2017-05-15	2017-05-29	M	Adult	Bears Reservation Brasov - Zarnesti, BV	negative
CJ006961	Canis lupus	2017-07-15	2017-07-16	M	Adult	Cugir, AB	positive
CJ007056	Canis lupus	2018-03-09	2018-03-12	F	Adult	Fagaras Mountains, Sibiu	negative
CJ007062	Canis lupus	n/a	2018-03-30	M	Adult	BV	negative
CJ007148	Canis lupus	2018-08-08	2018-08-08	F	Adult	Valea Chioarului, MM	negative
CJ007816	Canis lupus	2020-02-01	2020-02-02	F	Juvenile	Odorheiu Secuiesc, HR	negative
CJ007825	Canis lupus	2020-02-10	2020-02-13	M	Adult	Tarnova, CS	negative
CJ008413	Canis lupus	2020-10-25	2020-11-11	M	Adult	Resita Zoo, CS	negative
CJ009307	Canis lupus	n/a	2023-10-25	F	Adult	HD	positive
CJ009441	Canis lupus	2024-03-07	2024-03-20	F	Adult	MS	positive
CJ009599	Canis lupus	2023-01-21	2024-10-16	M	Adult	Feleacu, CJ	negative
CJ002475	Canis aureus	2013-11-19	2014-01-09	M	Adult	Hamcerca, TL	negative
CJ002476	Canis aureus	2013-11-16	2014-01-08	M	Adult	Alba Celic, TL	positive
CJ002477	Canis aureus	2013-10-28	2014-01-08	F	Adult	Bididia, TL	positive
CJ002478	Canis aureus	2013-10-13	2014-01-10	F	Juvenile	Sălcioara, TL	negative
CJ002479	Canis aureus	2013-10-24	2014-01-10	F	Juvenile	Sălcioara, TL	negative
CJ002480	Canis aureus	2013-11-15	2014-01-09	M	Juvenile	Cilibia, BZ	positive
CJ002481	Canis aureus	2013-11-15	2014-01-09	F	Juvenile	Cilibia, BZ	positive
CJ002482	Canis aureus	2013-11-15	2014-01-09	M	Juvenile	Cilibia, BZ	positive
CJ002657	Canis aureus	2014-02-16	2014-02-17	M	Adult	Calafat, DJ	negative
CJ002658	Canis aureus	2014-02-16	2014-02-17	F	Adult	Calafat, DJ	negative
CJ002732	Canis aureus	n/a	2014-05-20	M	Adult	Sălcioara, TL	negative
CJ002733	Canis aureus	2014-01-10	2014-05-20	M	Adult	Sălcioara, TL	positive
CJ002734	Canis aureus	n/a	2014-05-20	M	Adult	Sălcioara, TL	negative
CJ002735	Canis aureus	2014-02-15	2014-05-21	M	Juvenile	Cilibia, BZ	negative
CJ002736	Canis aureus	2014-02-15	2014-05-21	F	Juvenile	Cilibia, BZ	negative
CJ002737	Canis aureus	2014-02-15	2014-05-21	M	Adult	Cilibia, BZ	negative
CJ002738	Canis aureus	n/a	2014-05-22	M	Juvenile	Cilibia, BZ	negative
CJ002739	Canis aureus	n/a	2014-05-22	M	Adult	Cilibia, BZ	positive
CJ003459	Canis aureus	2014-10-11	2014-12-17	F	Juvenile	Cilibia, BZ	negative
CJ003460	Canis aureus	2014-10-12	2014-12-18	M	Juvenile	Cilibia, BZ	negative
CJ003461	Canis aureus	2014-12-22	2015-01-06	F	Adult	Calafat, DJ	negative
CJ003462	Canis aureus	2014-12-22	2015-01-06	F	Adult	Calafat, DJ	negative
CJ003463	Canis aureus	2014-12-22	2015-01-07	F	Juvenile	Calafat, DJ	negative
CJ003464	Canis aureus	2014-12-22	2015-01-07	F	Juvenile	Calafat, DJ	negative
CJ003465	Canis aureus	2014-12-22	2015-01-08	M	Juvenile	Calafat, DJ	negative
CJ003466	Canis aureus	2014-12-22	2015-01-08	F	Adult	Calafat, DJ	negative
CJ003467	Canis aureus	n/a	2015-01-09	M	Adult	Cilibia, BZ	negative
CJ003468	Canis aureus	2014-11-15	2015-01-09	F	Adult	Frecatei, BR	negative
CJ003469	Canis aureus	2014-11-10	2015-01-12	M	Juvenile	Hanesti, BT	negative
CJ003470	Canis aureus	2014-12-20	2015-01-12	F	Juvenile	Comana (Vulturel), GR	negative
CJ003472	Canis aureus	n/a	2015-01-13	F	Juvenile	TM	negative
CJ003473	Canis aureus	n/a	2015-01-14	F	Adult	TM	negative
CJ003474	Canis aureus	n/a	2015-01-15	M	Juvenile	Cilibia, BZ	negative
CJ003475	Canis aureus	n/a	2015-01-15	M	Adult	Cilibia, BZ	negative
CJ003476	Canis aureus	2014-08-25	2015-01-19	F	Juvenile	Cernica, IF	negative
CJ003477	Canis aureus	2014-08-25	2015-01-19	F	Adult	Cernica, IF	negative
CJ003478	Canis aureus	2015-01-10	2015-01-27	M	Adult	Sălcioara, TL	negative
CJ003479	Canis aureus	2014-12-26	2015-01-27	M	Adult	Sălcioara, TL	negative
CJ003482	Canis aureus	n/a	2015-02-12	F	Juvenile	TL	negative
CJ003483	Canis aureus	n/a	2015-02-12	F	Juvenile	Cerna, TL	negative
CJ003484	Canis aureus	2015-01-10	2015-02-13	F	Adult	Sălcioara, TL	negative
CJ003485	Canis aureus	2014-12-24	2015-02-13	M	Adult	Sălcioara, TL	negative
CJ003490	Canis aureus	n/a	2015-04-08	M	Adult	TL	negative
CJ003492	Canis aureus	n/a	2015-04-08	M	Adult	TL	negative
CJ003493	Canis aureus	2015-01-24	2015-04-15	F	Adult	Cilibia, BZ	negative
CJ003494	Canis aureus	n/a	2015-04-15	F	Adult	Cilibia, BZ	negative
CJ003495	Canis aureus	2015-02-09	2015-04-17	F	Adult	M.Kogalniceanu, IL	negative
CJ003496	Canis aureus	2015-02-09	2015-04-17	F	Adult	Gusoieni, VL	negative
CJ003500	Canis aureus	2014-12-06	2015-04-24	M	Adult	Tabarasti, BZ	negative
CJ003561	Canis aureus	2015-02-14	2015-04-29	F	Adult	FV Daneasa, OT	negative
CJ003562	Canis aureus	2015-02-14	2015-04-29	M	Adult	FV Daneasa, OT	negative
CJ003564	Canis aureus	2015-02-15	2015-05-06	F	Juvenile	Aldeni, BZ	negative
CJ003566	Canis aureus	2015-01-05	2015-05-07	M	Juvenile	M.Kogalniceanu, IL	negative
CJ003568	Canis aureus	n/a	2015-05-07	M	Juvenile	n/a	negative
CJ004194	Canis aureus	n/a	2016-02-10	?	Adult	Ostrovu Mare, MH	negative
CJ004195	Canis aureus	n/a	2016-02-10	M	Juvenile	FV 34 Dăbuleni, DJ	negative
CJ004196	Canis aureus	n/a	2016-02-11	F	Adult	Gura Văii, DJ	negative
CJ004197	Canis aureus	n/a	2016-02-11	M	Juvenile	FV 34 Dăbuleni, DJ	negative
CJ004198	Canis aureus	n/a	2016-03-18	F	Adult	FV Mălăiești, DJ	negative
CJ004199	Canis aureus	n/a	2016-03-18	?	Adult	FV 62 Cernele, DJ	negative
CJ005000	Canis aureus	n/a	2016-03-19	F	Adult	n/a	negative
CJ005001	Canis aureus	n/a	2016-03-26	F	Adult	Ostrovu Mare, MH	negative
CJ005002	Canis aureus	n/a	2016-03-26	M	-	Ostrovu Mare, MH	negative
CJ005004	Canis aureus	n/a	2016-03-28	F	Adult	Ostrovu Mare, MH	negative
CJ005005	Canis aureus	n/a	2016-03-28	M	Juvenile	Stârmina, MH	negative
CJ005048	Canis aureus	n/a	2016-10-28	M	Juvenile	n/a	negative
CJ005049	Canis aureus	n/a	2016-10-28	F	Juvenile	n/a	negative
CJ005051	Canis aureus	n/a	2016-11-03	F	-	n/a	negative
CJ005087	Canis aureus	n/a	2016-12-21	M	Juvenile	n/a	negative
CJ006884	Canis aureus	2016-12-15	2017-03-24	F	Adult	Sălcioara, TL	negative
CJ006885	Canis aureus	2016-12-15	2017-03-24	F	Adult	Sălcioara, TL	negative
CJ006890	Canis aureus	2016-12-15	2017-03-27	M	Adult	Sălcioara, TL	negative
CJ006897	Canis aureus	2016-10-20	2017-03-30	M	Adult	Sălcioara, TL	negative
CJ006898	Canis aureus	2016-12-15	2017-03-30	F	Adult	Sălcioara, TL	negative
CJ006899	Canis aureus	2016-12-15	2017-03-31	M	Adult	Sălcioara, TL	negative
CJ006900	Canis aureus	2016-10-20	2017-03-31	F	Adult	Sălcioara, TL	negative
CJ006901	Canis aureus	n/a	2017-03-31	M	Juvenile	Sălcioara, TL	negative
CJ006908	Canis aureus	n/a	2017-04-12	F	Adult	n/a	negative
CJ006966	Canis aureus	n/a	n/a	M	Juvenile	BZ	positive
CJ006974	Canis aureus	n/a	2017-11-11	F	Juvenile	TL	positive
CJ006995	Canis aureus	n/a	2017-12-20	F	Adult	Cilibia, BZ	negative
CJ006996	Canis aureus	2016-10-20	2017-12-21	F	Juvenile	Sălcioara, TL	negative
CJ006997	Canis aureus	n/a	2017-12-21	F	Adult	Filiași	positive
CJ007110	Canis aureus	n/a	2018-07-12	M	Adult	n/a	negative
CJ007117	Canis aureus	2016-01-15	2018-07-19	M	Juvenile	Bradesti, DJ	negative
CJ007118	Canis aureus	n/a	2018-07-20	M	Adult	n/a	negative
CJ007119	Canis aureus	n/a	2018-07-20	M	Adult	n/a	negative
CJ007127	Canis aureus	2016-01-15	2018-07-25	F	Juvenile	Ostrovu Mare, MH	negative
CJ007128	Canis aureus	2017-03-15	2018-07-25	M	Adult	Sălcioara, TL	negative
CJ007129	Canis aureus	n/a	2018-07-26	M	Adult	n/a	negative
CJ007130	Canis aureus	2017-03-15	2018-07-26	F	Adult	Sălcioara, TL	negative
CJ007132	Canis aureus	2016-12-29	2018-07-27	F	Adult	Frumoasa, TR	positive
CJ007155	Canis aureus	n/a	2018-08-23	F	Adult	Pestera, CT	negative
CJ007156	Canis aureus	n/a	2018-08-23	M	Juvenile	n/a	negative
CJ007159	Canis aureus	2018-01-21	2018-08-27	M	Adult	Slobotia, GR	positive
CJ007160	Canis aureus	n/a	2018-08-27	F	Adult	Garcov, OT	negative
CJ007161	Canis aureus	n/a	2018-08-27	F	Juvenile	Drăgănești-Vlașca, TR	negative
CJ007162	Canis aureus	n/a	2018-08-27	M	Juvenile	Bradesti, DJ	negative
CJ007167	Canis aureus	n/a	2018-08-29	M	Adult	Zimnicea, TR	positive
CJ007168	Canis aureus	n/a	2018-08-29	M	Adult	Zimnicea, TR	negative
CJ007169	Canis aureus	n/a	2018-08-29	M	Juvenile	Vanatori, TR	negative
CJ007170	Canis aureus	n/a	2018-08-29	M	Juvenile	Zimnicea, TR	negative
CJ007171	Canis aureus	n/a	2018-08-30	F	Adult	Zimnicea, TR	positive
CJ007263	Canis aureus	n/a	2018-11-05	M	Adult	MS	negative
CJ007736	Canis aureus	2019-11-16	2019-11-18	M	Adult	Campia Turzii, CJ	negative
CJ007753	Canis aureus	n/a	2019-11-27	M	n/a	BZ	negative
CJ007766	Canis aureus	2020-01-11	2020-01-13	M	Juvenile	Ersig, Vermes, CS	positive
CJ007965	Canis aureus	2020-03-07	2020-06-01	F	Adult	Magura, GR	negative
CJ007967	Canis aureus	2019-12-15	2020-06-02	M	Adult	GR	negative
CJ007968	Canis aureus	2019-01-25	2020-06-04	M	Adult	Magura, UA 18, Giurgiu	negative
CJ007969	Canis aureus	2020-03-25	2020-06-09	F	Adult	Up VII Balta, Giurgiu	positive
CJ007970	Canis aureus	2019-10-15	2020-06-10	F	Adult	Ocolul Silvic Comana, Giurgiu	negative
CJ008341	Canis aureus	2020-01-16	2020-08-05	F	n/a	Islaz, TR	negative
CJ008345	Canis aureus	2019-10-15	2020-08-06	M	Adult	Sloula Rusa, TL	negative
CJ008387	Canis aureus	2020-01-15	2020-09-29	M	Adult	Balta Nouă, TR	negative
CJ008437	Canis aureus	n/a	2020-12-07	F	n/a	Flămânda, TR	negative
CJ008487	Canis aureus	2021-02-03	2021-02-10	M	Adult	Strei, HD	negative
CJ008543	Canis aureus	n/a	2021-04-01	M	Juvenile	Resita, CS	negative
CJ008652	Canis aureus	2021-04-15	2021-08-10	M	Adult	Comana PN	negative
CJ008733	Canis aureus	n/a	2021-11-03	F	n/a	Islaz, TR	negative
CJ008734	Canis aureus	n/a	n/a	M	n/a	Maicanesti, VN	negative
CJ008770	Canis aureus	2019-01-12	2021-12-10	M	n/a	Pietroșani, TR	positive
CJ008875	Canis aureus	2022-01-07	2022-03-18	M	Adult	CJ	negative
CJ009027	Canis aureus	2019-11-15	2022-09-19	F	n/a	n/a	negative
CJ009034	Canis aureus	2019-01-15	2022-10-06	M	Adult	Pădurea Pietroșani, TR	negative
CJ009040	Canis aureus	2022-10-07	2022-10-14	M	Adult	Săndulești, CJ	negative
CJ009312	Canis aureus	n/a	2023-10-30	M	Adult	Cornereva, CS	positive
CJ009380	Canis aureus	n/a	2024-01-20	M	Adult	Resita, CS	negative
CJ009377	Canis aureus	2019-01-31	2024-01-16	M	Adult	Nasturelu, TR	negative
CJ009455	Canis aureus	n/a	2024-03-28	F	Adult	Chirnogi	positive
CJ009477	Canis aureus	n/a	2024-04-11	M	Adult	Mădăraș, HG	positive
CJ009513	Canis aureus	2024-01-27	2024-05-23	F	Adult	Chirnogi, CL	negative
CJ009612	Canis aureus	n/a	2024-11-05	M	Adult	Chirnogi, CL	positive
CJ009618	Canis aureus	n/a	2024-11-12	F	Juvenile	Gulianca, BR	positive
CJ009623	Canis aureus	2023-03-18	2024-11-19	M	Adult	Săndulești, CJ	positive
CJ009624	Canis aureus	2021-09-24	2024-11-19	M	Adult	Resita, CS	negative
CJ009625	Canis aureus	2021-09-24	2024-11-19	M	Adult	Resita, CS	negative
CJ002620	Lynx lynx	n/a	2014-02-04	M	Adult	Cugir, AB	negative
CJ002891	Lynx lynx	2014-10-27	2014-10-28	F	Adult	Cugir, AB	negative
CJ003480	Lynx lynx	2015-02-02	2015-02-04	M	Adult	Cugir, AB	negative
CJ006967	Lynx lynx	n/a	2017-10-25	M	Adult	Tureni, Turda, CJ	positive
CJ007305	Lynx lynx	2018-12-05	2018-12-12	M	Adult	Cugir, AB	negative
CJ008526	Lynx lynx	2021-03-11	2021-03-22	M	Adult	Obarsia Lotrului, VL	negative
CJ008566	Lynx lynx	2021-04-27	2021-04-28	M	Adult	Rasca, CJ	negative
CJ008645	Lynx lynx	2021-07-16	2021-07-23	F	Juvenile	Campia turzii, CJ	negative
CJ002721	Felis silvestris	2014-04-13	2014-04-17	F	Adult	Tulcea, TL	negative
CJ002722	Felis silvestris	2014-04-13	n/a	M	Adult	Niculițel, TL	negative
CJ003497	Felis silvestris	2015-04-20	2015-04-21	M	Juvenile	Șomcuța Mare, MM	negative
CJ003569	Felis silvestris	n/a	2015-05-13	M	Adult	n/a	negative
CJ003571	Felis silvestris	2015-01-15	2015-07-23	F	Adult	Buzău, BZ	negative
CJ004176	Felis silvestris	2015-07-27	2015-08-12	M	Juvenile	Codru, MM	negative
CJ004456	Felis silvestris	2015-09-15	2015-10-15	F	Adult	Valea Chioarului, MM	negative
CJ004772	Felis silvestris	2015-12-30	2016-01-05	M	Juvenile	Chechiș, MM	negative
CJ005008	Felis silvestris	2016-04-02	2016-04-04	M	Adult	Mesteacăn, SJ	negative
CJ005027	Felis silvestris	n/a	2016-10-17	M	Adult	Valea Chioarului, MM	negative
CJ006424	Felis silvestris	2017-01-08	2017-01-09	M	Adult	Bobâlna, CJ	negative
CJ006849	Felis silvestris	n/a	2017-02-28	M	Adult	Cuci, MS	positive
CJ006865	Felis silvestris	2017-02-15	2017-03-14	M	Adult	Dăbâca, CJ	negative
CJ006876	Felis silvestris	2017-03-19	2017-03-20	M	Adult	Vărăi, MM	negative
CJ006917	Felis silvestris	2011-11-20	2017-04-19	F	Adult	VN	negative
CJ006960	Felis silvestris	2017-07-14	2017-07-14	M	Juvenile	Crasna, CV	negative
CJ006963	Felis silvestris	2017-08-19	2017-09-05	M	Adult	Valea Chioarului, MM	positive
CJ006964	Felis silvestris	2017-10-12	2017-10-13	M	Juvenile	Turda, CJ	negative
CJ006969	Felis silvestris	n/a	2017-10-27	F	Adult	Tureni, Turda, CJ	positive
CJ006971	Felis silvestris	2015-01-15	2017-11-02	M	Adult	Nehoiu, BZ	negative
CJ006972	Felis silvestris	2017-11-04	2017-11-06	F	Juvenile	Fericea, MM	negative
CJ006987	Felis silvestris	n/a	2017-12-08	F	Adult	n/a	negative
CJ006988	Felis silvestris	n/a	2017-12-08	F	Adult	Mila 23, TL	negative
CJ006991	Felis silvestris	2015-06-15	2017-12-13	M	Adult	Soveja, VN	negative
CJ006992	Felis silvestris	n/a	2017-12-14	M	Adult	Cataloi, TL	negative
CJ007000	Felis silvestris	2017-12-29	2017-12-30	M	Adult	Zalău, SJ	negative
CJ007051	Felis silvestris	2017-12-15	2018-02-20	M	Juvenile	Zebel, TL	negative
CJ007052	Felis silvestris	2017-05-15	2018-02-22	M	Juvenile	Somova, TL	negative
CJ007053	Felis silvestris	2016-12-04	2018-02-22	F	Adult	Zoo Bucuresti	negative
CJ007055	Felis silvestris	2015-10-16	2018-03-08	M	Adult	Dealul Somova, TL	negative
CJ007238	Felis silvestris	n/a	2018-10-09	M	Adult	Vlaha, CJ	positive
CJ007460	Felis silvestris	2019-02-01	2019-02-05	M	Adult	Săcălăşeni, MM	negative
CJ007461	Felis silvestris	2019-01-21	2019-02-07	F	Adult	Remeţi pe Someş, MM	negative
CJ007463	Felis silvestris	2019-02-18	2019-02-27	M	Adult	Bucium, MM	positive
CJ007464	Felis silvestris	n/a	2019-03-12	F	Adult	Tomesti, IS	negative
CJ007573	Felis silvestris	n/a	2019-07-04	M	Adult	Mihai Viteazu, CJ	negative
CJ007754	Felis silvestris	2019-11-05	2019-11-27	F	Juvenile	Petrestii de jos, CJ	negative
CJ007814	Felis silvestris	2020-01-24	2020-01-30	M	Adult	Blaj, AB	negative
CJ007821	Felis silvestris	2018-10-05	2020-02-11	M	Adult	Dumbrava, TM	negative
CJ007949	Felis silvestris	2019-12-21	2020-03-15	F	Adult	Liubcova, CS	negative
CJ007863	Felis silvestris	2020-02-11	2020-03-03	M	Adult	Zoo Resita, CS	negative
CJ008336	Felis silvestris	2020-03-17	2020-08-03	M	Adult	Durusa, MM	positive
CJ008523	Felis silvestris	2021-03-15	2021-03-19	M	Adult	Soceni, CS	negative
CJ008524	Felis silvestris	2021-03-01	2021-03-19	M	Adult	Hunedoara	negative
CJ008533	Felis silvestris	2021-05-21	2021-05-25	M	Adult	Fericea, MM	positive
CJ008711	Felis silvestris	2020-12-15	2021-10-06	F	Adult	Comana, GR	negative
CJ008722	Felis silvestris	2021-10-10	2021-10-15	F	Juvenile	Craesti, CJ	negative
CJ008737	Felis silvestris	2021-10-24	2021-11-05	F	Adult	Tău, AB	negative
CJ008738	Felis silvestris	2021-10-31	2021-11-07	M	Juvenile	Mihai Viteazu, CJ	negative
CJ008747	Felis silvestris	2021-10-15	2021-11-16	F	Juvenile	Copăceni, CJ	negative
CJ008776	Felis silvestris	2021-09-24	2021-12-15	M	Juvenile	Teiuș, Alba	negative
CJ007717	Felis silvestris	n/a	2019-10-21	M	Adult	Gilău, CJ	negative
CJ008874	Felis silvestris	n/a	2022-03-18	M	Juvenile	HD	negative
CJ008885	Felis silvestris	2021-11-23	2022-03-24	F	Adult	Sârbi, HD	negative
CJ009024	Felis silvestris	n/a	2022-09-16	M	Adult	n/a	negative
CJ009296	Felis silvestris	2023-08-26	2023-10-16	M	Juvenile	Valea Chioarului, MM	negative
CJ009295	Felis silvestris	2023-10-01	2023-10-16	M	Juvenile	Morlaca, CJ	negative
CJ009301	Felis silvestris	2023-02-15	2023-10-18	M	Adult	n/a	negative
CJ009306	Felis silvestris	2023-12-14	2023-12-25	M	Adult	BH	negative
CJ009310	Felis silvestris	n/a	2023-10-28	M	Adult	Soceni, CS	positive
CJ009379	Felis silvestris	n/a	2024-01-20	F	Adult	Pauca, SB	negative
CJ009458	Felis silvestris	n/a	2024-03-30	M	Adult	Oarța de Jos, MM	negative
CJ009459	Felis silvestris	n/a	2024-03-30	M	Adult	Caransebeș, CS	negative
CJ009487	Felis silvestris	2024-04-14	2024-04-18	M	Adult	Gătaia, TM	negative
CJ009506	Felis silvestris	n/a	2024-05-13	M	Adult	Caransebeș, CS	negative
CJ009610	Felis silvestris	2023-12-07	2024-11-05	F	Adult	DJ 792 Ineu Seleus, AR	negative
CJ009700	Felis silvestris	2025-01-27	2025-01-28	F	Adult	Huedin, CJ	negative
CJ009707	Felis silvestris	2024-11-17	2025-02-04	F	Adult	Cornia, MM	positive
CJ009713	Felis silvestris	2024-12-14	2025-02-06	M	Adult	Ineu Bocsig, AR	positive
CJ009716	Felis silvestris	2025-02-09	2025-02-12	F	Adult	Somcuta Mare, MM	positive
CJ007145	Vulpes vulpes	2017-10-05	2018-08-03	F	Adult	Valea seaca, CJ	positive
CJ007146	Vulpes vulpes	n/a	2018-08-03	M	Juvenile	Mila 23, TL	negative
CJ007147	Vulpes vulpes	n/a	2018-08-03	F	Juvenile	Stoenești, GR	negative
CJ007153	Vulpes vulpes	n/a	2018-08-22	M	Adult	Stoenești, GR	negative
CJ007154	Vulpes vulpes	2018-01-15	2018-08-22	M	Juvenile	Valea Chioarului, MM	negative
CJ007157	Vulpes vulpes	2018-01-11	2018-08-24	F	Adult	MIresu Mare, MM	negative
CJ007158	Vulpes vulpes	2018-01-13	2018-08-24	M	Adult	Varia, MM	negative
CJ007172	Vulpes vulpes	2016-12-23	2018-08-30	F	Juvenile	Balotesti, IF	negative
CJ007173	Vulpes vulpes	n/a	2018-08-30	F	Adult	Horia, CT	negative
CJ007186	Vulpes vulpes	2018-05-26	2018-09-07	F	Adult	Sânt Petru, BV	negative
CJ007187	Vulpes vulpes	2018-01-28	2018-09-07	F	Adult	Zimnicea, TR	negative
CJ007202	Vulpes vulpes	2018-02-07	2018-09-19	F	Adult	Bragariru, TR	negative
CJ007203	Vulpes vulpes	2018-02-21	2018-09-19	M	Adult	Tulcea, TL	negative
CJ007214	Vulpes vulpes	2016-12-19	2018-09-27	M	Adult	Vităneşti, TR	negative
CJ007216	Vulpes vulpes	2018-02-12	2018-09-27	M	Adult	Bragadiru, TR	negative
CJ007239	Vulpes vulpes	n/a	2018-10-11	M	Adult	n/a	negative
CJ007964	Vulpes vulpes	2020-03-04	2020-05-20	F	Juvenile	Mihailesti, BZ	negative
CJ007972	Vulpes vulpes	2020-05-06	2020-06-15	M	Adult	Ploiesti, PH	negative
CJ007974	Vulpes vulpes	2020-05-06	2020-06-15	F	Adult	Parscov si Pleasa, Ploiesti, PH	negative
CJ007978	Vulpes vulpes	n/a	2020-06-25	F	Juvenile	DSV, AR	negative
CJ008380	Vulpes vulpes	2020-01-31	2020-09-29	M	Juvenile	Flămânda, TR	negative
CJ008381	Vulpes vulpes	2020-01-31	2020-09-29	F	Adult	Balta Seaca, TR	negative
CJ008382	Vulpes vulpes	2020-01-31	2020-09-29	F	Adult	Balta Seaca, TR	negative
CJ008383	Vulpes vulpes	n/a	2020-09-29	M	Adult	Balta Seaca, TR	negative
CJ008384	Vulpes vulpes	2020-07-22	2020-09-29	M	Juvenile	Fântânele, AR	negative
CJ008385	Vulpes vulpes	2020-01-26	2020-09-29	F	Adult	Izlaz, TR	negative
CJ008386	Vulpes vulpes	2020-02-01	2020-09-29	M	Adult	Odorheiul Secuiesc, HR	negative
CJ008388	Vulpes vulpes	2020-03-13	2020-09-30	F	Adult	Pârscov&Pleașa, Ploiești, PH	negative
CJ008389	Vulpes vulpes	2020-03-13	2020-09-30	F	Juvenile	Pârscov&Pleașa, Ploiești, PH	negative
CJ008391	Vulpes vulpes	2020-03-13	2020-09-30	F	Adult	Pârscov&Pleașa, Ploiești, PH	negative
CJ008392	Vulpes vulpes	2020-03-13	2020-09-30	M	Juvenile	Pârscov&Pleașa, Ploiești, PH	negative
CJ008394	Vulpes vulpes	n/a	2020-10-01	M	Juvenile	n/a	negative
CJ008395	Vulpes vulpes	2020-11-07	2020-11-15	F	Adult	Poiana, TR	negative
CJ008407	Vulpes vulpes	2020-09-11	2020-11-10	F	Juvenile	Fulga Ploiești, PH	negative
CJ008408	Vulpes vulpes	2020-09-11	2020-11-10	F	Adult	Fulga Ploiești, PH	negative
CJ008409	Vulpes vulpes	2020-09-11	2020-11-10	F	Adult	Fulga Ploiești, PH	negative
CJ008410	Vulpes vulpes	2020-09-11	2020-11-10	F	Juvenile	Fulga Ploiești, PH	negative
CJ008411	Vulpes vulpes	2020-09-25	2020-11-10	M	Adult	Fulga Ploiești, PH	negative
CJ008416	Vulpes vulpes	2020-10-25	2020-11-24	F	Juvenile	Fulga Ploiești, PH	negative
CJ008417	Vulpes vulpes	2020-10-25	2020-11-24	F	Juvenile	Fulga Ploiești, PH	negative
CJ008418	Vulpes vulpes	2020-10-25	2020-11-24	M	Adult	Fulga Ploiești, PH	negative
CJ008419	Vulpes vulpes	2020-10-25	2020-11-24	F	Juvenile	Fulga Ploiești, PH	negative
CJ008420	Vulpes vulpes	2020-10-25	2020-11-24	M	Juvenile	Fulga Ploiești, PH	negative
CJ008421	Vulpes vulpes	2020-10-25	2020-11-24	M	Juvenile	Fulga Ploiești, PH	negative
CJ008422	Vulpes vulpes	2020-10-24	2020-11-25	M	Juvenile	Fulga Ploiești, PH	negative
CJ008423	Vulpes vulpes	2020-10-25	2020-11-24	F	Juvenile	Fulga Ploiești, PH	negative
CJ008424	Vulpes vulpes	2020-10-25	2020-11-24	M	Juvenile	Fulga Ploiești, PH	negative
CJ008425	Vulpes vulpes	2020-10-25	2020-11-24	F	Adult	Fulga Ploiești, PH	negative
CJ008426	Vulpes vulpes	2020-10-25	2020-11-24	F	Juvenile	Fulga Ploiești, PH	negative
CJ008438	Vulpes vulpes	2020-10-07	2020-12-07	F	Adult	Ghimpati, GR	negative
CJ008439	Vulpes vulpes	n/a	2020-12-08	M	Juvenile	Albesti-Paleologu, Prahova, PH	negative
CJ008440	Vulpes vulpes	n/a	2020-12-09	F	Juvenile	Albesti-Paleologu, Prahova, PH	negative
CJ008441	Vulpes vulpes	n/a	2020-12-09	M	Adult	Albesti-Paleologu, Prahova, PH	negative
CJ008442	Vulpes vulpes	n/a	2020-12-09	F	Juvenile	Albesti-Paleologu, Prahova, PH	negative
CJ008445	Vulpes vulpes	2020-12-05	2020-12-11	F	Adult	Mihăilești, BZ	negative
CJ008446	Vulpes vulpes	2020-12-05	2020-12-11	M	Adult	Mihăilești, BZ	negative
CJ008448	Vulpes vulpes	2020-12-01	2020-12-12	M	Adult	Mihăilești, BZ	negative
CJ008449	Vulpes vulpes	2020-12-05	2020-12-12	M	Adult	Mihăilești, BZ	negative
CJ008454	Vulpes vulpes	2020-01-11	2020-12-15	F	Adult	Flămânda, TR	negative
CJ008744	Vulpes vulpes	2021-10-30	2021-11-12	M	Juvenile	Sandulesti, CJ	negative
CJ007961	Vulpes vulpes	2020-03-13	2020-05-08	M	Juvenile	Pârșcov/Pleașa, Ploiești, PH	negative
CJ007960	Vulpes vulpes	2020-03-13	2020-05-08	F	Adult	Pârșcov/Pleașa, Ploiești, PH	negative
CJ007959	Vulpes vulpes	2020-01-15	2020-05-06	F	Adult	Pârșcov/Pleașa, Ploiești, PH	negative
CJ008971	Vulpes vulpes	n/a	2022-05-13	M	Juvenile	Brăniștea, BN	negative
CJ009371	Vulpes vulpes	2024-01-12	2024-01-13	M	Juvenile	Bloc Turn, Cluj-Napoca, CJ	negative
CJ009372	Vulpes vulpes	2024-01-14	2024-01-14	M	Adult	Jucu, CJ	positive
CJ009456	Vulpes vulpes	2022-12-12	2024-03-28	F	Adult	Parc Natural Comana, GR	negative
CJ009457	Vulpes vulpes	2024-01-23	2024-03-28	M	Adult	Colibași, GR	negative
CJ009469	Vulpes vulpes	2023-02-17	2024-04-04	F	Adult	Glodeanu-Siliștea, BZ	negative
CJ009470	Vulpes vulpes	2024-02-02	2024-04-04	F	Adult	Căscioarele, GR	negative
CJ009471	Vulpes vulpes	2024-01-16	2024-04-04	M	Adult	Colibași, GR	negative
CJ009575	Vulpes vulpes	2024-09-14	2024-09-25	M	Juvenile	Valea seaca, CJ	positive
CJ009576	Vulpes vulpes	2024-07-22	2024-09-26	F	Juvenile	Floresti, CJ	negative
CJ009577	Vulpes vulpes	n/a	2024-09-27	M	Juvenile	n/a	negative
CJ009582	Vulpes vulpes	n/a	2024-10-04	F	Juvenile	n/a	negative
CJ009583	Vulpes vulpes	2024-07-06	2024-10-04	M	Adult	Faget, CJ	negative
CJ009611	Vulpes vulpes	2024-07-06	2024-11-05	M	Adult	Faget, CJ	positive
CJ009619	Vulpes vulpes	2024-06-21	2024-11-12	M	Juvenile	Baciu, CJ	negative
CJ009620	Vulpes vulpes	2024-11-10	2024-11-12	M	Juvenile	Cața, BV	negative
CJ008393	Nyctereutes procyonoides	2020-03-15	2020-10-01	F	Adult	Mihailesti, BZ	positive
CJ009313	Nyctereutes procyonoides	2021-08-23	2023-10-30	M	Juvenile	Corugea, CT	positive
