# Supplementary material for: Ancylostomatidae in wild canids and felids from Romania: new host associations and haplotype diversity
Source: Parasit Vectors. 2026 Feb 4;19:103. doi: 10.1186/s13071-025-07219-7 (PMC12958622; doi:10.1186/s13071-025-07219-7)
Supplement: Supplementary file 2 — Supplementary material 2. Dataset 2. Sequence data of hookworm isolates, including accession numbers, sequencing IDs, host information, and similarity (%) with reference species. [file 13071_2025_7219_MOESM2_ESM.xlsx]

## Sheet: A. caninum
No.	Morphological ID	Accession Number	Sequencing ID		Host data
			Similarity(%)	with	code	species
1	A. caninum	PX552148	99.64	13 other isolates, e.g. JN164661, JQ673422, HQ452536 (Homo sapiens, Canis lupus familiaris, Ancylostoma caninum eggs, Malaysia)	CJ002480	Canis aureus
2	A. caninum	PX552149	99.65	13 other isolates, e.g. JN164661, JQ673422, HQ452536 (Homo sapiens, Canis lupus familiaris, Ancylostoma caninum eggs, Malaysia)	CJ007132	Canis aureus
					CJ009310	Felis silvestris
					CJ007238	Felis silvestris
3	A. caninum	PX552150	100	MF371321 (Achatina fulica, Brazil)	CJ009441	Canis lupus
					CJ006967	Lynx lynx

## Sheet: A. tubaeforme
No.	Morphological ID	Accession Number	Sequencing ID		Host data
			Similarity(%)	with	code	species
1	A. tubaeformae	PX552151	99.67	JX220891 (Felis catus, Iran)	CJ006969	Felis silvestris
					CJ009713	Felis silvestris
2	A. tubaeformae	PX552152	100	JX220891 (Felis catus, Iran)	CJ007463	Felis silvestris
					CJ008533	Felis silvestris
					CJ008533	Felis silvestris
					CJ008533	Felis silvestris
					CJ009310	Felis silvestris
					CJ007238	Felis silvestris
					CJ008336	Felis silvestris
					CJ006969	Felis silvestris
					CJ006849	Felis silvestris
					CJ006849	Felis silvestris
					CJ009707	Felis silvestris
					CJ009707	Felis silvestris
					CJ009716	Felis silvestris

## Sheet: U. stenocephala
No.	Morphological ID	Accession Number	Sequencing ID		Host data
			Similarity(%)	with	code	species
1	U. stenocephala	PX552153	99.67	MT345056 (Sus scrofa, France)	CJ009441	Canis lupus
2	U. stenocephala	PX552154	98.18	AF194145 (Alopex lagopus, Alaska)	CJ009313	Nyctereutes procyonoides
3	U. stenocephala	PX552155	99.54	AF194145 (Alopex lagopus, Alaska)	CJ009441	Canis lupus
4	U. stenocephala	PX552156	99.66	AF194145 (Alopex lagopus, Alaska)	CJ009441	Canis lupus
					CJ009441	Canis lupus
					CJ002477	Canis aureus
					CJ009372	Vulpes vulpes
					CJ009611	Vulpes vulpes
5	U. stenocephala	PX552157	100	AF194145 (Alopex lagopus, Alaska)	CJ002480	Canis aureus
					CJ009618	Canis aureus
					CJ009575	Vulpes vulpes
6	U. stenocephala	PX552158	98.67	HQ262055 (Urocyon littoralis, California)	CJ002477	Canis aureus
					CJ002477	Canis aureus
7	U. stenocephala	PX552159	99	HQ262055 (Urocyon littoralis, California)	CJ009455	Canis aureus
					CJ002482	Canis aureus
8	U. stenocephala	PX552160	99.01	HQ262055 (Urocyon littoralis, California)	CJ009312	Canis aureus
					CJ007969	Canis aureus
					CJ006974	Canis aureus
					CJ009623	Canis aureus
9	U. stenocephala	PX552161	99.01	HQ262055 (Urocyon littoralis, California)	CJ009441	Canis lupus
					CJ006961	Canis lupus
					CJ007159	Canis aureus
					CJ002477	Canis aureus
					CJ006966	Canis aureus
					CJ009612	Canis aureus
					CJ009612	Canis aureus
					CJ009611	Vulpes vulpes
